# Supplementary material for: Highly Porous Holey Carbon for High Areal Energy Density Solid-State Supercapacitor Application
Source: Micromachines (Basel). 2022 Jun 9;13(6):916. doi: 10.3390/mi13060916 (PMC9229398; doi:10.3390/mi13060916)
Supplement: Supplementary file 1 [file micromachines-13-00916-s001.zip]

Archive with 1 entries (1 files):
- micromachines-1743715-supplementary.pdf
